# Supplementary material for: Stakeholder Insights into Czech Performance-Based Managed Entry Agreements: Potential for Transformative Change in Pharmaceutical Access?
Source: Healthcare (Basel). 2024 Jan 4;12(1):119. doi: 10.3390/healthcare12010119 (PMC10779200; doi:10.3390/healthcare12010119)
Supplement: Supplementary file 1 [file healthcare-12-00119-s001.zip]

Archive with 1 entries (1 files):
- healthcare-2766008-supplementary.pdf
